# Supplementary material for: Detection of Suicidality Among Opioid Users on Reddit: Machine Learning–Based Approach
Source: J Med Internet Res. 2020 Nov 27;22(11):e15293. doi: 10.2196/15293 (PMC7732714; doi:10.2196/15293)
Supplement: Multimedia Appendix 1 [file jmir_v22i11e15293_app1.xlsx]

## Sheet: rdepression vs opiates data
KB (TFIDF)	Word Embedding	Glove	Character Embedding	Model	More than 1000 words	Accuracy	TP	FP	FN	TN	precision	recall	f1 score	AUROC	AUPRC (AP)
Using all available data
Y				LR	No	0.915988	5038	602	657	8689	0.893262	0.884636	0.888928	0.96909	0.954397
Y				RF	No	0.858601	4236	660	1459	8631	0.865196	0.74381	0.799924	0.926354	0.872686
Y				SVM	No	0.857534	4595	1035	1100	8256	0.816163	0.806848	0.811479	0.929241	0.886093
Y				CNN	No	0.68664	3964	2965	1731	6326	0.78516	0.68087	0.72931	0.747533	0.680874
	Y			LR	No	0.889763	4753	710	942	8581	0.870034	0.834591	0.851944	0.879086	0.788983
	Y			RF	No	0.885693	4688	706	1007	8585	0.869114	0.823178	0.845522	0.873595	0.782632
	Y			SVM	No	0.910583	4966	611	729	8680	0.890443	0.871993	0.881121	0.903115	0.825105
	Y			CNN	No	0.9707	5452	196	243	9095	0.9653	0.9573	0.9613	0.9936	0.9912
Y	Y			LR	No	0.919992	5042	546	653	8745	0.902291	0.885338	0.893734	0.969003	0.94783
Y	Y			RF	No	0.868344	4332	610	1363	8681	0.876568	0.760667	0.814515	0.933357	0.887501
Y	Y			SVM	No	0.909849	4954	610	741	8681	0.890367	0.869886	0.880007	0.909849	0.823963
Y	Y			CNN	No	0.9738	5440	138	255	9153	0.9753	0.9552	0.9651	0.9951	0.9928
Y		Y		LR	No	0.894702	4836	719	859	8572	0.870567	0.849166	0.859733	0.954976	0.931871
Y		Y		RF	No	0.73522	1934	207	3761	9084	0.903316	0.339596	0.493619	0.891329	0.831677
Y		Y		SVM	No	0.783398	5304	2855	391	6436	0.65008	0.931343	0.765699	0.894337	0.781957
Y		Y		CNN	No	0.8595	4604	1014	1091	8277	0.8195	0.8084	0.8139	0.9315	0.8916
Y	Y		Y	LR	No	0.894635	4772	656	923	8635	0.879145	0.837928	0.858042	0.953965	0.929813
Y	Y		Y	RF	No	0.767583	2412	200	3283	9091	0.92343	0.423529	0.580715	0.915072	0.8712
Y	Y		Y	SVM	No	0.764714	5036	2867	659	6424	0.637226	0.884284	0.740697	0.858099	0.705818
Y	Y		Y	CNN	No	0.9742	5479	170	216	9121	0.9699	0.9621	0.966	0.9954	0.9932
Y		Y	Y	LR	No	0.84659	4866	1470	829	7821	0.767992	0.854434	0.80891	0.913797	0.839123
Y		Y	Y	RF	No	0.685573	2032	1049	3663	8242	0.659526	0.356804	0.463081	0.708083	0.586787
Y		Y	Y	SVM	No	0.604898	5005	5231	690	4060	0.488961	0.878841	0.628335	0.756239	0.644455
Y		Y	Y	CNN	No	0.8491	4578	1144	1117	8147	0.8001	0.8039	0.802	0.9247	0.88
Y			Y	LR	No	0.83598	4394	1157	1301	8134	0.791569	0.771554	0.781433	0.902121	0.846672
Y			Y	RF	No	0.670492	1722	965	3973	8326	0.640863	0.302371	0.41088	0.676016	0.544103
Y			Y	SVM	No	0.780462	3039	634	2656	8657	0.827389	0.533626	0.648804	0.8899	0.770775
Y			Y	CNN	No	0.8513	4686	1220	1009	8071	0.7934	0.8228	0.8079	0.9256	0.882
	Y		Y	LR	No	0.863139	4543	899	1152	8392	0.834803	0.797717	0.815839	0.924746	0.887358
	Y		Y	RF	No	0.680368	1578	673	4117	8618	0.701022	0.277085	0.397181	0.721565	0.588064
	Y		Y	CNN	No	0.9731	5456	164	239	9127	0.9708	0.958	0.9644	0.995	0.9928
Using only posts with more than 1000 words
	Y			LR	Yes	0.917695	56	8	12	167	0.875	0.823529	0.848485	0.888907	0.76997
	Y			RF	Yes	0.884773	51	11	17	164	0.82258	0.75	0.784615	0.843571	0.686869
	Y			SVM	Yes	0.901234	53	9	15	166	0.854838	0.779411	0.81538	0.863992	0.727999
	Y			CNN	Yes	0.9794	65	2	3	173	0.9701	0.9559	0.963	0.9944	0.9877
Y	Y			LR	Yes	0.915254	60	13	7	159	0.821918	0.895522	0.857143	0.971739	0.894605
Y	Y			RF	Yes	0.902542	52	60	15	112	0.866667	0.776119	0.818898	0.927802	0.82941
Y	Y			CNN	Yes	0.9794	64	1	4	174	0.9846	0.9412	0.9624	0.9955	0.9902
Y		Y		LR	Yes	0.903766	59	15	8	157	0.797297	0.880597	0.836879	0.954964	0.907051
Y		Y		SVM	Yes	0.860169	48	14	19	155	0.774194	0.716418	0.744186	0.922635	0.851623
Y		Y		CNN	Yes	0.9506	59	3	9	172	0.9516	0.8676	0.9077	0.9676	0.9467
Y	Y		Y	LR	Yes	0.894068	60	18	7	151	0.769231	0.895522	0.827586	0.94913	0.894886
Y	Y		Y	CNN	Yes	0.9753	64	2	4	173	0.9697	0.9412	0.9552	0.9954	0.9894
	Y		Y	LR	Yes	0.864407	58	23	9	146	0.716049	0.865672	0.783784	0.932262	0.839287
	Y		Y	RF	Yes	0.724576	11	9	56	160	0.55	0.164179	0.252874	0.672437	0.423382
	Y		Y	CNN	Yes	0.9753	63	1	5	174	0.9844	0.9265	0.9545	0.9946	0.989
Y		Y	Y	LR	Yes	0.741525	6	0	61	169	1	0.0895522	0.164384	0.923209	0.844357
Y		Y	Y	RF	Yes	0.9218	55	6	13	169	0.9016	0.8088	0.8527	0.9572	0.918
Y		Y	Y	CNN	Yes	0.834746	56	28	11	141	0.666667	0.835821	0.741722	0.923783	0.846963
			Y	LR	Yes	0.70339	2	5	65	164	0.285714	0.0298507	0.0540541	0.644396	0.373521
			Y	CNN	Yes	0.9053	51	6	17	169	0.8947	0.75	0.816	0.9535	0.9044
Y			Y	CNN	Yes	0.970639	5456	201	239	9090	0.964468	0.958033	0.96124	0.993007	0.989545
Neural Networks Baselines
	Y			FAST	No	0.971	5456	201	239	9090	0.964	0.958	0.961	0.993	0.99
	Y			ATT	No	0.969	5415	186	280	9105	0.967	0.951	0.959	0.995	0.992
	Y			RNN	No	0.957	5257	199	438	9092	0.964	0.923	0.943	0.987	0.982
	Y			FAST	Yes	0.909	61	15	7	160	0.803	0.897	0.847	0.944	0.818
	Y			ATT	Yes	0.897	53	10	15	165	0.841	0.779	0.809	0.95	0.863
	Y			RNN	Yes	0.733	6	3	62	172	0.667	0.088	0.156	0.655	0.42
Special run for CNN using 90 words limit
	Y			CNN	-	0.9336	5269	568	426	8723	0.90268	0.92519	0.9138	0.932	0.9636

## Sheet: rsuicidewatch vs control (posit
KB (TFIDF)	Word Embedding	Glove	Character Embedding	Model	More than 1000 words	Accuracy	TP	FP	FN	TN	precision	recall	f1 score	AUROC	AUPRC (AP)
Using all available data
Y				LR	No	0.882573	6922	868	640	4412	0.888575	0.915366	0.901772	0.94745	0.960121
Y				RF	No	0.886544	6855	750	707	4530	0.901381	0.906506	0.903936	0.957828	0.961178
Y				SVM	No	0.898225	7022	767	540	4513	0.901528	0.92859	0.914859	0.95772	0.968783
Y				CNN	No	0.74639	5283	978	2279	4302	0.6537	0.81477	0.7254	0.829306	0.81477
	Y			LR	No	0.915745	7003	523	559	4757	0.930507	0.926077	0.928287	0.913512	0.905251
	Y			RF	No	0.91411	7028	569	534	4711	0.925102	0.929384	0.927237	0.910809	0.901357
	Y			SVM	No	0.933499	7120	412	442	4868	0.9453	0.941549	0.943421	0.931759	0.924465
	Y			CNN	No	0.9539	7206	236	356	5044	0.9683	0.9529	0.9605	0.9878	0.9925
Y	Y			LR	No	0.929061	7121	470	441	4810	0.938085	0.941682	0.93988	0.975764	0.982199
Y	Y			RF	No	0.907023	7005	637	557	4643	0.916645	0.926342	0.921468	0.902849	0.8925
Y	Y			SVM	No	0.930462	7092	423	470	4857	0.943712	0.937847	0.940771	0.928867	0.921657
Y	Y			CNN	No	0.9565	7236	233	326	5047	0.9688	0.9569	0.9628	0.9889	0.993
Y		Y		LR	No	0.912864	7067	624	495	4656	0.918866	0.934541	0.926637	0.963473	0.97482
Y		Y		RF	No	0.768961	7174	2579	388	2701	0.735569	0.948691	0.828646	0.866284	0.890147
Y		Y		SVM	No	0.861003	6946	1169	616	4111	0.855946	0.91854	0.886139	0.933351	0.954853
Y		Y		CNN	No	0.8998	6977	702	585	4578	0.9086	0.9226	0.9156	0.9593	0.9703
Y	Y		Y	LR	No	0.899548	6963	691	599	4589	0.90972	0.920788	0.915221	0.954609	0.966255
Y	Y		Y	RF	No	0.877745	6978	986	584	4294	0.876193	0.922772	0.898879	0.941039	0.954971
Y	Y		Y	SVM	No	0.819265	6873	1632	689	3648	0.808113	0.908887	0.855542	0.901613	0.930736
Y	Y		Y	CNN	No	0.9535	7202	237	360	5043	0.9681	0.9524	0.9602	0.9882	0.9928
Y		Y	Y	LR	No	0.89986	6865	589	697	4691	0.920982	0.907829	0.914358	0.951723	0.967951
Y		Y	Y	RF	No	0.759461	5809	1336	1753	3944	0.813016	0.768183	0.789964	0.834342	0.854276
Y		Y	Y	SVM	No	0.862249	6928	1135	634	4145	0.859234	0.91616	0.886784	0.931833	0.955037
Y		Y	Y	CNN	No	0.9555	7195	204	367	5076	0.9724	0.9515	0.9618	0.9886	0.9931
Y			Y	LR	No	0.868245	6825	955	737	4325	0.877249	0.902539	0.889715	0.930573	0.944648
Y			Y	RF	No	0.667497	5373	2081	2189	3199	0.720821	0.710526	0.715637	0.721716	0.763765
Y			Y	SVM	No	0.788818	6871	2021	691	3259	0.772717	0.908622	0.835177	0.872896	0.903682
Y			Y	CNN	No	0.8925	6879	698	683	4582	0.9079	0.9097	0.9097	0.9547	0.9664
	Y		Y	LR	No	0.885454	6896	805	666	4475	0.895468	0.911928	0.903623	0.945893	0.960054
	Y		Y	RF	No	0.751441	5595	1225	1967	4055	0.820381	0.739884	0.778056	0.820933	0.844304
	Y		Y	SVM	No	0.793568	6839	1928	723	3352	0.780084	0.90439	0.837651	0.880067	0.91362
	Y		Y	CNN	No	0.9559	7227	231	335	5049	0.969	0.9557	0.9623	0.9886	0.9931
Using only posts with more than 1000 words
Y				RF	Yes	0.809249	47	21	12	93	0.691176	0.79661	0.740157	0.857568	0.78809
Y				SVM	Yes	0.791908	52	29	7	85	0.641975	0.881356	0.742857	0.903806	0.866552
Y				CNN	Yes	0.922	50	2	12	115	0.983	0.906	0.943	0.96	0.976
	Y			LR	Yes	0.8994	50	6	12	111	0.89285	0.806451	0.847457	0.877584	0.787085
	Y			RF	Yes	0.88268	50	9	12	108	0.847457	0.80645	0.826446	0.864764	0.750473
	Y			SVM	Yes	0.888268	47	5	15	112	0.903846	0.758064	0.82456	0.888268	0.76897
	Y			CNN	Yes	0.9218	55	7	7	110	0.8871	0.8871	0.8871	0.9636	0.9495
Y	Y			LR	Yes	0.786127	54	32	5	82	0.627907	0.915254	0.744828	0.935474	0.919107
Y	Y			RF	Yes	0.83237	52	22	7	92	0.702703	0.881356	0.781955	0.906036	0.811045
Y	Y			CNN	Yes	0.9106	47	1	15	116	0.9792	0.7581	0.8545	0.9642	0.9453
Y		Y		LR	Yes	0.745665	52	37	7	77	0.58427	0.881356	0.702703	0.913619	0.889065
Y		Y		RF	Yes	0.647399	33	35	26	79	0.485294	0.559322	0.519685	0.671201	0.495833
Y		Y		SVM	Yes	0.557143	48	45	11	69	0.516129	0.813559	0.631579	0.855932	0.806846
Y		Y		CNN	Yes	0.8659	51	13	11	104	0.7969	0.8226	0.8095	0.909	0.8895
Y	Y		Y	LR	Yes	0.768362	57	38	3	79	0.6	0.95	0.735484	0.921083	0.886463
Y	Y		Y	RF	Yes	0.819209	50	22	10	95	0.694444	0.833333	0.757576	0.900356	0.880455
Y	Y		Y	CNN	Yes	0.8883	50	8	12	109	0.8621	0.8065	0.8333	0.9501	0.9262
Y		Y	Y	LR	Yes	0.774566	48	28	11	86	0.631579	0.813559	0.711111	0.910943	0.885261
Y		Y	Y	RF	Yes	0.612717	32	40	27	74	0.444444	0.542373	0.48855	0.435322	0.612994
Y		Y	Y	CNN	Yes	0.9162	49	2	13	115	0.9608	0.7903	0.8673	0.965	0.9452
Y			Y	RF	Yes	0.65896	24	24	35	90	0.5	0.40678	0.448598	0.644811	0.494905
Y			Y	SVM	Yes	0.710983	57	48	2	66	0.542857	0.966102	0.695122	0.881356	0.813853
Y			Y	CNN	Yes	0.8603	46	9	16	108	0.8364	0.7419	0.7863	0.9093	0.8803
Neural Networks Baselines
	Y			FAST	No	0.94993	7234	315	328	4965	0.95827	0.956625	0.957448	0.980673	0.986314
	Y			ATT	No	0.939028	7295	516	267	4764	0.933939	0.96469	0.949066	0.933482	0.92175
	Y			RNN	No	0.943778	7194	354	368	4926	0.9531	0.95133	0.952217	0.989765	0.989764
	Y			FAST	Yes	0.854749	42	6	20	111	0.875	0.677419	0.763636	0.886131	0.859268
	Y			ATT	Yes	0.837988	49	16	13	101	0.753846	0.790323	0.771653	0.826785	0.668407
	Y			RNN	Yes	0.821229	38	8	24	109	0.826087	0.621903	0.703704	0.844775	0.790614
Special run for CNN using 90 words limit
	Y			CNN	-	0.9193	7147	621	415	4659	0.9201	0.94512	0.93242	0.91375	0.90188
